# Supplementary material for: Aberrantly expressed miR-582-3p maintains lung cancer stem cell-like traits by activating Wnt/β-catenin signalling
Source: Nat Commun. 2015 Oct 15;6:8640. doi: 10.1038/ncomms9640 (PMC4667703; doi:10.1038/ncomms9640)
Supplement: Supplementary Data 1 — Includes accession codes for 539 lung tumor samples from TCGA lung cancer dataset [file ncomms9640-s2.xlsx]

## Sheet: Accession codes
bcr_patient_barcode	CLINICAL-stage(NONE5)	TOTAL vital_status
TCGA-05-4384	3	Alive
TCGA-05-4390	1	Alive
TCGA-05-4396	3	Dead
TCGA-05-4405	1	Alive
TCGA-05-4415	3	Dead
TCGA-05-4417	1	Alive
TCGA-05-4424	2	Alive
TCGA-05-4425	4	Alive
TCGA-05-4427	2	Alive
TCGA-05-4433	1	Alive
TCGA-05-5420	3	Alive
TCGA-05-5423	2	Alive
TCGA-05-5425	2	Alive
TCGA-05-5429	3	Alive
TCGA-05-5715	1	Alive
TCGA-35-5375	3	Alive
TCGA-38-4631	1	Dead
TCGA-38-4632	4	Dead
TCGA-38-6178	3	Alive
TCGA-38-7271	1	Dead
TCGA-38-A44F	1	Alive
TCGA-44-5643	3	Alive
TCGA-44-5644	1	Alive
TCGA-44-5645	1	Alive
TCGA-44-6144	1	Alive
TCGA-44-6145	1	Alive
TCGA-44-6146	2	Alive
TCGA-44-6147	1	Alive
TCGA-44-6148	1	Alive
TCGA-44-6774	3	Alive
TCGA-44-6775	1	Alive
TCGA-44-6776	1	Alive
TCGA-44-6777	1	Dead
TCGA-44-6778	1	Alive
TCGA-44-6779	2	Dead
TCGA-44-7659	1	Alive
TCGA-44-7660	1	Alive
TCGA-44-7661	1	Alive
TCGA-44-7662	1	Alive
TCGA-44-7667	2	Alive
TCGA-44-7669	2	Dead
TCGA-44-7670	2	Alive
TCGA-44-7671	1	Alive
TCGA-44-7672	1	Alive
TCGA-44-8117	1	Alive
TCGA-44-8119	2	Alive
TCGA-44-8120	1	Alive
TCGA-44-A479	1	Alive
TCGA-44-A47A	1	Alive
TCGA-44-A47B	1	Alive
TCGA-44-A47F	2	Alive
TCGA-44-A47G	1	Alive
TCGA-44-A4SS	1	Alive
TCGA-44-A4SU	1	Alive
TCGA-49-4487	1	Dead
TCGA-49-4488	1	Dead
TCGA-49-4490	3	Dead
TCGA-49-4512	3	Dead
TCGA-49-4514	1	Alive
TCGA-49-6742	2	Alive
TCGA-49-6743	3	Alive
TCGA-49-6744	2	Alive
TCGA-49-6745	3	Alive
TCGA-49-6761	3	Alive
TCGA-50-5044	3	Dead
TCGA-50-5045	1	Dead
TCGA-50-5049	1	Alive
TCGA-50-5051	3	Alive
TCGA-50-5055	2	Alive
TCGA-50-5066	1	Alive
TCGA-50-5068	2	Dead
TCGA-50-5072	3	Alive
TCGA-50-5930	3	Dead
TCGA-50-5931	1	Dead
TCGA-50-5932	2	Dead
TCGA-50-5933	3	Dead
TCGA-50-5935	1	Dead
TCGA-50-5936	3	Dead
TCGA-50-5939	1	Dead
TCGA-50-5941	3	Alive
TCGA-50-5942	1	Alive
TCGA-50-5944	1	Alive
TCGA-50-5946	1	Alive
TCGA-50-6590	1	Dead
TCGA-50-6591	4	Dead
TCGA-50-6592	1	Dead
TCGA-50-6593	3	Dead
TCGA-50-6594	3	Dead
TCGA-50-6595	3	Dead
TCGA-50-6597	1	Alive
TCGA-50-6673	1	Dead
TCGA-50-7109	1	Alive
TCGA-53-7624	4	Dead
TCGA-53-7626	2	Dead
TCGA-53-7813	3	Alive
TCGA-53-A4EZ	2	Alive
TCGA-55-5899	1	Alive
TCGA-55-6543	1	Alive
TCGA-55-6642	1	Alive
TCGA-55-6712	2	Alive
TCGA-55-6968	4	Dead
TCGA-55-6969	1	Alive
TCGA-55-6970	3	Dead
TCGA-55-6971	1	Alive
TCGA-55-6972	1	Alive
TCGA-55-6978	2	Dead
TCGA-55-6979	2	Dead
TCGA-55-6980	1	Alive
TCGA-55-6981	3	Dead
TCGA-55-6982	2	Dead
TCGA-55-6983	2	Alive
TCGA-55-6984	2	Dead
TCGA-55-6985	1	Alive
TCGA-55-6986	1	Alive
TCGA-55-6987	1	Alive
TCGA-55-7227	3	Alive
TCGA-55-7281	1	Alive
TCGA-55-7283	3	Alive
TCGA-55-7573	1	Alive
TCGA-55-7574	1	Alive
TCGA-55-7576	1	Alive
TCGA-55-7725	1	Alive
TCGA-55-7726	1	Alive
TCGA-55-7727	3	Alive
TCGA-55-7728	1	Alive
TCGA-55-7815	1	Alive
TCGA-55-7903	1	Alive
TCGA-55-7907	2	Alive
TCGA-55-7910	2	Alive
TCGA-55-7911	1	Alive
TCGA-55-7914	2	Alive
TCGA-55-7994	2	Alive
TCGA-55-7995	1	Alive
TCGA-55-8085	1	Alive
TCGA-55-8087	1	Alive
TCGA-55-8089	1	Alive
TCGA-55-8090	1	Alive
TCGA-55-8091	1	Alive
TCGA-55-8092	2	Alive
TCGA-55-8094	4	Alive
TCGA-55-8096	1	Alive
TCGA-55-8097	1	Alive
TCGA-55-8206	1	Alive
TCGA-55-8207	1	Alive
TCGA-55-8299	1	Alive
TCGA-55-8301	1	Alive
TCGA-55-8302	1	Alive
TCGA-55-8505	3	Alive
TCGA-55-8506	2	Alive
TCGA-55-8510	1	Alive
TCGA-55-8511	1	Alive
TCGA-55-8512	4	Alive
TCGA-55-8513	2	Alive
TCGA-55-8514	1	Alive
TCGA-55-8615	3	Alive
TCGA-55-8616	1	Alive
TCGA-55-8619	2	Alive
TCGA-55-8620	4	Alive
TCGA-55-8621	1	Alive
TCGA-55-A48X	2	Alive
TCGA-55-A48Y	2	Alive
TCGA-55-A48Z	3	Alive
TCGA-55-A490	2	Alive
TCGA-55-A492	1	Alive
TCGA-55-A493	1	Alive
TCGA-55-A494	1	Alive
TCGA-55-A4DF	1	Alive
TCGA-55-A4DG	1	Alive
TCGA-62-8394	3	Dead
TCGA-62-8395	2	Alive
TCGA-62-8397	2	Alive
TCGA-62-8398	3	Dead
TCGA-62-8399	3	Alive
TCGA-62-8402	3	Alive
TCGA-62-A46O	1	Dead
TCGA-62-A46P	1	Dead
TCGA-62-A46R	1	Dead
TCGA-62-A46S	1	Dead
TCGA-62-A46U	2	Alive
TCGA-62-A46V	1	Alive
TCGA-62-A470	1	Dead
TCGA-62-A471	2	Alive
TCGA-62-A472	2	Alive
TCGA-64-1679	3	Alive
TCGA-64-1681	1	Dead
TCGA-64-5774	1	Alive
TCGA-64-5775	3	Dead
TCGA-64-5778	1	Alive
TCGA-64-5779	3	Alive
TCGA-64-5781	1	Alive
TCGA-64-5815	2	Alive
TCGA-67-4679	1	Alive
TCGA-67-6215	1	Alive
TCGA-67-6216	1	Alive
TCGA-67-6217	2	Alive
TCGA-69-7760	2	Alive
TCGA-69-7761	1	Alive
TCGA-69-7763	1	Alive
TCGA-69-7764	1	Alive
TCGA-69-7765	4	Alive
TCGA-69-7973	1	Alive
TCGA-69-7974	3	Alive
TCGA-69-7978	2	Alive
TCGA-69-7979	1	Alive
TCGA-69-7980	1	Alive
TCGA-69-8253	2	Alive
TCGA-69-8254	5	Alive
TCGA-69-8255	1	Alive
TCGA-69-A59K	2	Alive
TCGA-71-6725	1	Alive
TCGA-73-4658	1	Dead
TCGA-73-4676	2	Alive
TCGA-73-7498	1	Alive
TCGA-73-7499	1	Alive
TCGA-78-7143	1	Dead
TCGA-78-7145	4	Dead
TCGA-78-7146	3	Dead
TCGA-78-7147	2	Dead
TCGA-78-7148	2	Dead
TCGA-78-7149	3	Alive
TCGA-78-7150	2	Dead
TCGA-78-7152	1	Alive
TCGA-78-7153	1	Alive
TCGA-78-7154	3	Dead
TCGA-78-7155	1	Dead
TCGA-78-7156	4	Dead
TCGA-78-7158	3	Dead
TCGA-78-7159	1	Alive
TCGA-78-7160	4	Alive
TCGA-78-7161	2	Alive
TCGA-78-7162	1	Dead
TCGA-78-7163	1	Alive
TCGA-78-7166	2	Dead
TCGA-78-7167	4	Dead
TCGA-78-7220	3	Dead
TCGA-78-7535	1	Dead
TCGA-78-7536	3	Dead
TCGA-78-7537	1	Dead
TCGA-78-7539	2	Alive
TCGA-78-7540	1	Alive
TCGA-78-7542	1	Dead
TCGA-78-7633	1	Alive
TCGA-78-8640	2	Alive
TCGA-78-8648	2	Dead
TCGA-78-8655	1	Alive
TCGA-78-8660	2	Dead
TCGA-78-8662	1	Dead
TCGA-83-5908	1	Alive
TCGA-86-6562	2	Alive
TCGA-86-7701	4	Alive
TCGA-86-7711	2	Alive
TCGA-86-7713	2	Alive
TCGA-86-7953	1	Alive
TCGA-86-7955	1	Alive
TCGA-86-8054	2	Alive
TCGA-86-8055	2	Alive
TCGA-86-8073	1	Alive
TCGA-86-8074	2	Alive
TCGA-86-8075	1	Alive
TCGA-86-8076	1	Alive
TCGA-86-8278	2	Alive
TCGA-86-8279	2	Alive
TCGA-86-8280	2	Alive
TCGA-86-8358	1	Alive
TCGA-86-8359	3	Alive
TCGA-86-8585	1	Alive
TCGA-86-8668	1	Alive
TCGA-86-8669	1	Alive
TCGA-86-8671	2	Alive
TCGA-86-8672	2	Alive
TCGA-86-A456	1	Alive
TCGA-86-A4D0	2	Alive
TCGA-86-A4P7	1	Alive
TCGA-86-A4P8	3	Alive
TCGA-91-6828	1	Alive
TCGA-91-6829	1	Dead
TCGA-91-6830	2	Alive
TCGA-91-6831	1	Alive
TCGA-91-6835	1	Alive
TCGA-91-6836	1	Alive
TCGA-91-6840	1	Alive
TCGA-91-6847	1	Alive
TCGA-91-6848	3	Alive
TCGA-91-6849	3	Alive
TCGA-91-7771	2	Alive
TCGA-91-8496	1	Alive
TCGA-91-8497	1	Alive
TCGA-91-8499	1	Alive
TCGA-91-A4BC	2	Alive
TCGA-91-A4BD	2	Alive
TCGA-93-7347	1	Alive
TCGA-93-7348	1	Alive
TCGA-93-8067	1	Alive
TCGA-95-7039	2	Alive
TCGA-95-7043	1	Alive
TCGA-95-7567	2	Alive
TCGA-95-7944	1	Alive
TCGA-95-7947	1	Alive
TCGA-95-7948	1	Alive
TCGA-97-7546	1	Alive
TCGA-97-7547	1	Alive
TCGA-97-7552	1	Alive
TCGA-97-7553	1	Alive
TCGA-97-7554	3	Alive
TCGA-97-7937	1	Alive
TCGA-97-7938	1	Dead
TCGA-97-7941	1	Alive
TCGA-97-8171	4	Alive
TCGA-97-8172	1	Alive
TCGA-97-8174	2	Dead
TCGA-97-8175	1	Alive
TCGA-97-8177	1	Alive
TCGA-97-8179	1	Alive
TCGA-99-7458	3	Alive
TCGA-99-8025	3	Alive
TCGA-99-8028	1	Alive
TCGA-99-8032	1	Alive
TCGA-99-8033	4	Alive
TCGA-J2-8192	2	Alive
TCGA-J2-8194	2	Alive
TCGA-J2-A4AD	1	Alive
TCGA-J2-A4AE	1	Alive
TCGA-J2-A4AG	1	Alive
TCGA-L4-A4E5	1	Alive
TCGA-L4-A4E6	1	Alive
TCGA-L9-A443	1	Alive
TCGA-L9-A444	1	Alive
TCGA-MN-A4N1	2	Alive
TCGA-MN-A4N4	1	Alive
TCGA-MN-A4N5	1	Alive
TCGA-MP-A4SV	1	Dead
TCGA-MP-A4SW	2	Dead
TCGA-MP-A4SY	2	Dead
TCGA-MP-A4T2	1	Dead
TCGA-MP-A4T4	2	Dead
TCGA-MP-A4T6	3	Dead
TCGA-MP-A4T7	4	Dead
TCGA-MP-A4T8	3	Dead
TCGA-MP-A4T9	3	Dead
TCGA-MP-A4TA	1	Dead
TCGA-MP-A4TC	3	Dead
TCGA-MP-A4TD	3	Dead
TCGA-MP-A4TE	2	Dead
TCGA-MP-A4TF	2	Dead
TCGA-MP-A4TI	2	Dead
TCGA-MP-A4TK	2	Dead
TCGA-18-5592	2	Alive
TCGA-18-5595	1	Dead
TCGA-21-5782	1	Dead
TCGA-21-5784	1	Alive
TCGA-21-5786	1	Alive
TCGA-21-5787	3	Dead
TCGA-22-5471	1	Alive
TCGA-22-5472	1	Dead
TCGA-22-5473	1	Dead
TCGA-22-5474	1	Dead
TCGA-22-5477	1	Dead
TCGA-22-5478	1	Dead
TCGA-22-5480	1	Dead
TCGA-22-5482	1	Dead
TCGA-22-5485	1	Dead
TCGA-22-5489	1	Dead
TCGA-22-5491	1	Dead
TCGA-22-5492	3	Dead
TCGA-34-5234	1	Alive
TCGA-37-5819	3	Alive
TCGA-43-5668	2	Alive
TCGA-56-5897	1	Alive
TCGA-22-4593	2	Dead
TCGA-22-5483	2	Dead
TCGA-33-6737	3	Dead
TCGA-34-5231	1	Alive
TCGA-34-5232	2	Alive
TCGA-34-5236	2	Dead
TCGA-34-5239	3	Alive
TCGA-34-5927	1	Alive
TCGA-34-5928	2	Alive
TCGA-34-5929	1	Dead
TCGA-39-5019	1	Alive
TCGA-39-5022	1	Dead
TCGA-39-5024	3	Alive
TCGA-39-5027	1	Alive
TCGA-43-6143	1	Alive
TCGA-43-6647	2	Alive
TCGA-43-6770	1	Alive
TCGA-43-6771	1	Dead
TCGA-46-6025	2	Alive
TCGA-46-6026	2	Alive
TCGA-56-6545	1	Alive
TCGA-56-6546	2	Alive
TCGA-60-2709	1	Alive
TCGA-85-6560	2	Alive
TCGA-85-6561	1	Alive
TCGA-22-5479	1	Alive
TCGA-22-5481	2	Dead
TCGA-33-6738	3	Alive
TCGA-34-7107	2	Dead
TCGA-43-6773	2	Dead
TCGA-77-6842	2	Dead
TCGA-77-6843	2	Dead
TCGA-77-6844	3	Dead
TCGA-77-6845	2	Dead
TCGA-85-6798	3	Alive
TCGA-90-6837	2	Alive
TCGA-94-7033	1	Alive
TCGA-51-6867	1	Dead
TCGA-56-7221	5	Alive
TCGA-56-7222	5	Alive
TCGA-56-7223	3	Alive
TCGA-56-7579	3	Alive
TCGA-56-7580	1	Alive
TCGA-56-7582	1	Alive
TCGA-60-2703	2	Dead
TCGA-60-2704	2	Dead
TCGA-77-7138	1	Dead
TCGA-77-7139	2	Alive
TCGA-77-7140	2	Dead
TCGA-77-7141	1	Alive
TCGA-77-7142	1	Alive
TCGA-77-7335	3	Dead
TCGA-77-7337	2	Dead
TCGA-77-7338	1	Dead
TCGA-77-7463	1	Dead
TCGA-77-7465	2	Alive
TCGA-92-7340	2	Alive
TCGA-92-7341	1	Alive
TCGA-96-7544	2	Alive
TCGA-96-7545	1	Alive
TCGA-98-7454	1	Alive
TCGA-22-4605	1	Dead
TCGA-22-4609	1	Dead
TCGA-33-4587	1	Dead
TCGA-39-5040	3	Dead
TCGA-43-5670	2	Alive
TCGA-43-7656	1	Alive
TCGA-43-7657	1	Alive
TCGA-43-7658	1	Alive
TCGA-52-7622	1	Alive
TCGA-52-7809	1	Dead
TCGA-52-7810	2	Alive
TCGA-52-7811	1	Dead
TCGA-52-7812	2	Dead
TCGA-56-7730	2	Alive
TCGA-56-7822	2	Alive
TCGA-60-2697	2	Dead
TCGA-68-7755	2	Alive
TCGA-68-7756	3	Alive
TCGA-85-7696	1	Alive
TCGA-85-7697	2	Alive
TCGA-85-7698	1	Alive
TCGA-85-7699	3	Alive
TCGA-85-7843	2	Alive
TCGA-85-7844	1	Alive
TCGA-90-7766	1	Alive
TCGA-90-7767	2	Alive
TCGA-90-7769	2	Alive
TCGA-94-7557	1	Dead
TCGA-21-5783	1	Dead
TCGA-77-8007	2	Dead
TCGA-77-8008	1	Dead
TCGA-77-8009	2	Alive
TCGA-85-7950	1	Alive
TCGA-90-7964	1	Alive
TCGA-94-7943	1	Alive
TCGA-43-8115	2	Alive
TCGA-43-8116	1	Alive
TCGA-77-8130	2	Alive
TCGA-77-8139	2	Alive
TCGA-77-8144	1	Alive
TCGA-77-8146	1	Alive
TCGA-77-8148	3	Alive
TCGA-77-8154	1	Alive
TCGA-77-8156	1	Alive
TCGA-85-8048	1	Alive
TCGA-85-8049	1	Alive
TCGA-85-8052	3	Alive
TCGA-85-8070	1	Alive
TCGA-85-8071	1	Alive
TCGA-85-8072	1	Alive
TCGA-92-8063	3	Alive
TCGA-92-8064	1	Alive
TCGA-92-8065	2	Alive
TCGA-98-8021	1	Alive
TCGA-98-8022	1	Alive
TCGA-98-8023	3	Alive
TCGA-58-8386	4	Dead
TCGA-58-8387	2	Dead
TCGA-68-7757	1	Alive
TCGA-68-8250	1	Alive
TCGA-68-8251	1	Alive
TCGA-85-8276	2	Alive
TCGA-85-8287	1	Alive
TCGA-85-8288	2	Alive
TCGA-85-8350	1	Alive
TCGA-85-8351	2	Alive
TCGA-85-8353	3	Alive
TCGA-85-8355	1	Alive
TCGA-96-8169	1	Alive
TCGA-96-8170	2	Alive
TCGA-58-8388	1	Alive
TCGA-58-8390	2	Alive
TCGA-58-8391	3	Alive
TCGA-58-8392	1	Dead
TCGA-58-8393	1	Alive
TCGA-85-8352	3	Alive
TCGA-85-8354	1	Alive
TCGA-85-8479	1	Alive
TCGA-85-8481	2	Alive
TCGA-43-8118	1	Dead
TCGA-56-8503	2	Alive
TCGA-56-8504	1	Alive
TCGA-56-8622	1	Alive
TCGA-56-8624	2	Alive
TCGA-56-8625	3	Alive
TCGA-56-8626	1	Alive
TCGA-56-8628	1	Alive
TCGA-56-8629	2	Alive
TCGA-77-8153	1	Alive
TCGA-85-8580	1	Alive
TCGA-85-8582	1	Alive
TCGA-85-8664	2	Alive
TCGA-85-8666	1	Alive
TCGA-56-A49D	3	Alive
TCGA-56-A4BX	2	Alive
TCGA-56-A4BY	1	Alive
TCGA-58-A46K	3	Dead
TCGA-58-A46L	3	Alive
TCGA-58-A46N	1	Alive
TCGA-J1-A4AH	2	Alive
TCGA-85-A4QR	1	Alive
TCGA-90-A4ED	1	Alive
TCGA-90-A4EE	2	Alive
TCGA-L3-A4E7	1	Alive
TCGA-56-A4ZJ	1	Alive
TCGA-56-A4ZK	1	Alive
TCGA-85-A50M	2	Alive
TCGA-L3-A524	2	Alive
TCGA-MF-A522	1	Alive
TCGA-37-3783	3	Alive
